# Supplementary material for: NK and NKT Cell-Mediated Immune Surveillance against Hematological Malignancies
Source: Cancers (Basel). 2020 Mar 28;12(4):817. doi: 10.3390/cancers12040817 (PMC7226455; doi:10.3390/cancers12040817)
Supplement: Supplementary file 1 [file cancers-12-00817-s001.zip]

Archive with 1 entries (1 files):
- cancers-720076-supplementary.xlsx
