# Supplementary material for: NK and NKT Cell-Mediated Immune Surveillance against Hematological Malignancies
Source: Cancers (Basel). 2020 Mar 28;12(4):817. doi: 10.3390/cancers12040817 (PMC7226455; doi:10.3390/cancers12040817)
Supplement: Supplementary file 1 [file cancers-12-00817-s001.zip › cancers-720076-supplementary.xlsx]

## Sheet: Table S1
Table S1. Selected clinical trials of the immunotherapies for MM
Target		Treatment	Phase	N	Results	References
NK	Monoclonal antibody	IPH2101(anti-KIR) combined with lenalidomide	1	15	ORR(33%): VGPR (13%), PR(20%)	Benson DM, Clin Cncar Res 2015, (NCT01217203)
	Antibody-dependent cellular cytotoxicity	Daratumumab(anti-CD38)	2	106	ORR (29%): sCR(3%), CR(0%), VGPR (9%), PR (17%)	Lonial S, Lancet 2016 (NCT01985126)
		Daratumumab(anti-CD38)	1/2	42	ORR (36%): CR(5%), VGPR(5%), PR(26%)	Lokhorst HM, N Engl J Med, 2015 (NCT00574288)
		Bortezomib and dexamethasone with or without daratumumab	3	498 (Control 247)	Daratumumab group/Control group ORR(79%/60%), CR(18%/9%), VGPR(38%/19%),PR(23%/32%)	Pulumbo A, eｔ al, N Engl J Med, 2016 (NCT02136134)
		Lenalidomide and dexamethasone with or without daratumumab	3	569 (Control 283)	Daratumumab group/Control group ORR(91%/75%), CR(42%)/19%), VGPR(32%/24%),PR(17%/31%)	Dimopoulos MA, et al, N Engl J Med, 2016 (NCT02076009)
		Lenalidomide and dexamethasone with or without elotuzumab	3	635 (Control 316)	Elotuzumab group/Control group ORR(79%/66%), 3-year PFS (26%/18%), median OS (43.7mo/39.6mo)	Dimopoulos MA, et al, Br J Haematol 2017 (NCT01239797)
NKT	a-GalCer-pulsed DC	Combination of low-dose lenalidomide and a-GalCer-pulsed DC	1	6	Reduction in tumor-associated monoclonal immunoglobulin in 3 of 4 patients with measurable disease. Increase expression of NKG2D and CD56 on NK cells.	Richter et al, Blood, 2013 (NCT00698776)
T	Bispecific Antibody	CD3-BCMA BiTEs	1	42	ORR (31%): sCR(14%), CR(7%), VGPR(5%), PR(5%)	Topp, J Clin Oncol. 2019;37 abstract 8007 (NCT02514239)
	TCR-T	NY-ESOc259 TCR–engineered T cells	2	20	ORR(90%): CR(70%), VGPR(10%), PR(10%)	Rappoport AP et al. Nat Med 2015 (NCT01352286)
	CAR-T	Anti-CD19 CAR T cells with high-dose melphalan and autologous stem cell transplantation	1	10	ORR(70%): sCR(10%), VGPR(40%), PR(20%)	Garfall A, JCI Insight 2018 (NCT02135406)
		Anti-BCMA CAR T	1	25	ORR(48%): sCR(4%), CR(4%), VGPR(20%),PR(20%)	Cohen AD,J Clinc Invest, 2019 (NCT02546167)
		Anti-BCMA CAR T	1	33	ORR(85%): sCR(36%), CR(9%), VGPR(27%),PR(20%)	Raje, N Engl J Med, 2019 (NCT02658929)
		Anti-CD19 CAR T+anti-BCMA CAR T	2	21	ORR (95%): sCR(43%), CR(14%), VGPR(24%), PR(14%)	Yan Z, Lancet Haematol, 2019 (ChiCTR-OIC-17011272)
Checkpoint inhibitor		Nivolumab	1	27	ORR (4%): CR(4%), SD (63%)	LesokhinAM, J Clin Oncol, 2016 (NCT01592370)
		Pembrolizumab	1	30	ORR (0%), SD (57%)	Ribrag V, Br J Haematol 2019 (NCT01953692)
		Pembrolizumab and pomalidomide and dexamethasone combination	1/2	48	ORR (60%): sCR/CR (8%), VGPR (19%), PR (33%); Median duration of response was 14.7 mo.	Badros A, Blood 2017 (NCT02289222)
		Lenalidomide and dexamethasone with or without pembrolizumab	3	301 (Control 150)	Pembrolizumab group/Control group serious adverse events (59%/34%)	Usmani SZ, Lancet Haematol, 2019 (NCT02579863)
		Pomalidomide and low dose dexamethasone with or without pembrolizumab	3	249 (Control 124)	Pembrolizumab group/Control group serious adverse events (63%/46%), median PFS (5.6 mo/8.4 mo)	Mateos MV, Lancet Haematol, 2019 (NCT02576977)

## Sheet: Table S2
Table S2. Selected clinical trials of the immunotherapies for AML
Target		Treatment	Phase	N	Results	References
NK	CAR-NK	60Co-irradiated (10 Gy) CD33-CAR NK-92 cells	1	3	At doses up to 5 × 109 (5 billion) cells per patient, no significant adverse effects were observed	Tang X, Am J Cancer Res, 2018 (NCT02944162)
	Monoclonal antibody	IPH2101 (a fully human IgG4 mAb for killer immunoglobuline like receptor	1	23	Twenty evaluable patients have relapsed. Median PFS: 7.7 months (95% confidence interval [CI], 1.8-9.5),, median RFS: 10.8 months (95% CI, 8.8-14.4), median OS: 12.7 months (95% CI, 10.9-24.2).	Vey N, Blood, 2012 (2005-005298-31)
	NK cell infusion	CTV-1 leukemia cell line lysate, CNDO-109-activated NK cell infusion	1	12	RFS rate at 12 months, dose level 1 (3x105): 50%, dose level 2 (1x106): 33%, dose level 3 (3x106): 40%	Fehniger TA, Biol Blood Marrow Transplant, 2018 (NCT01520558)
		CTV-1 leukemia cell line lysate-activated NK cell infusion	1	15	CR at 6 months (37.5%)	Kottaridis PD, PLoS One, 2015 (ISRCTN11950134)
		Freshly isolated haploidentical KIR-HLA-mismatched NK cell infusion	1	17	ORR (69%), CR at 6 months (23.5%)	Curti A, Clin Cancer Res, 2016 (NCT00799799)
		Freshly isolated haploidentical KIR-HLA-mismatched NK cell infusion	2	21	OS (79.1%), RFS (69.1%)	Nguyen R, J Immunother Cancer, 2019 (NCT00703820)
		IL-2 activated haploidentical NK cell infusion	1/2	21	OS median (range) 233 (8-2251), RFS median (range) 102 (8-2251)	Lee DA, Biol Blood Marrow Transplant, 2016 (NCT00402558, NCT01390402)
		IL-2 activated haploidentical NK cell infusion	1/2	16	CR at 12 months (25%), PR at 12 months (6%), SD at 12 months (6%)	Bjorklund AT, Clin Cancer Res, 2018 (2011-003181-32)
		IL-12, IL-15, and IL-18-preactivated allogeneic NK cell infusion with low dose IL-2	1	9	ORR (55%), CR (45%)	Romee R, Sci Transl Med, 2016 (NCT01898793)
		Freshly isolated donor NK cell infusions	2	8	Complete remission (25%)	Shaffer BC, Biol Blood Marrow Transplant, 2016 (NCT00526292)
	Antibody-dependent cellular cytotoxicity	Anti-CD33 with low-dose IL-2	1	14	CR (7%), SD (36%)	Kossman SE, Clin Cancer Res, 1999
T	TCR-T	WT1 peptide/HLA-A*24:02 complex-specific TCR induced T cells	1	12	Reduced blast counts (16.7%)	Tawara I, Blood, 2017 (UMIN000011519)
		WT1 peptide/HLA-A*02:01 complex-specific TCR induced T cells	1/2	12	CR (66.7%), RFS at 44 months (100%)	Chapuis AG, Nat Med, 2019 (NCT01640301)
	CAR-T	scFv region of anti-LeY mAb coupled to the cytoplasmic domains of CD28 and CD3z chain, PBMC Tcells	1	5	Cytogenetic remission for 5 months (20%), reduction of circulating blasts for 28 days (20%)	Richie DS, Mol Ther, 2016 (CTX 08-0002)
Checkpoint inhibitor		Azacitidine and Nivolumab	2	70	ORR (33%), CR (22%), PR (1%)	Daver N, Cancer Discov, 2019 (NCT02397720)
ORR, overall response rate; CR, complete remission; PR, pertial remission; SD, stable disease; OS, overall survival; RFS, relapse free survival
